# Supplementary material for: A theoretical model of Polycomb/Trithorax action unites stable epigenetic memory and dynamic regulation
Source: Nat Commun. 2020 Sep 22;11:4782. doi: 10.1038/s41467-020-18507-4 (PMC7508846; doi:10.1038/s41467-020-18507-4)
Supplement: Supplementary file 4 — Supplementary Software [file 41467_2020_18507_MOESM4_ESM.zip]

Archive with 37 entries (34 files):
- Matlab_Reinig_V2_04.07.2020/
- Matlab_Reinig_V2_04.07.2020/.DS_Store
- __MACOSX/
- __MACOSX/Matlab_Reinig_V2_04.07.2020/
- __MACOSX/Matlab_Reinig_V2_04.07.2020/._.DS_Store
- Matlab_Reinig_V2_04.07.2020/ChIP_plots.m
- __MACOSX/Matlab_Reinig_V2_04.07.2020/._ChIP_plots.m
- Matlab_Reinig_V2_04.07.2020/lifetimefunction.m
- __MACOSX/Matlab_Reinig_V2_04.07.2020/._lifetimefunction.m
- Matlab_Reinig_V2_04.07.2020/memory_inputs.m
- __MACOSX/Matlab_Reinig_V2_04.07.2020/._memory_inputs.m
- Matlab_Reinig_V2_04.07.2020/plot_option_1_3.m
- __MACOSX/Matlab_Reinig_V2_04.07.2020/._plot_option_1_3.m
- Matlab_Reinig_V2_04.07.2020/plot_option_2.m
- __MACOSX/Matlab_Reinig_V2_04.07.2020/._plot_option_2.m
- Matlab_Reinig_V2_04.07.2020/plot_option_4.m
- __MACOSX/Matlab_Reinig_V2_04.07.2020/._plot_option_4.m
- Matlab_Reinig_V2_04.07.2020/plot_option_5.m
- __MACOSX/Matlab_Reinig_V2_04.07.2020/._plot_option_5.m
- Matlab_Reinig_V2_04.07.2020/plot_option_6.m
- __MACOSX/Matlab_Reinig_V2_04.07.2020/._plot_option_6.m
- Matlab_Reinig_V2_04.07.2020/plot_option_7.m
- __MACOSX/Matlab_Reinig_V2_04.07.2020/._plot_option_7.m
- Matlab_Reinig_V2_04.07.2020/PRE_Promoter_Reinig.m
- __MACOSX/Matlab_Reinig_V2_04.07.2020/._PRE_Promoter_Reinig.m
- Matlab_Reinig_V2_04.07.2020/Reinig_user_manual_04.07.20.pdf
- __MACOSX/Matlab_Reinig_V2_04.07.2020/._Reinig_user_manual_04.07.20.pdf
- Matlab_Reinig_V2_04.07.2020/rep_function.m
- __MACOSX/Matlab_Reinig_V2_04.07.2020/._rep_function.m
- Matlab_Reinig_V2_04.07.2020/statefunction.m
- __MACOSX/Matlab_Reinig_V2_04.07.2020/._statefunction.m
- Matlab_Reinig_V2_04.07.2020/timecourse_function.m
- __MACOSX/Matlab_Reinig_V2_04.07.2020/._timecourse_function.m
- Matlab_Reinig_V2_04.07.2020/timecourse_functionDOWNHILL.m
- __MACOSX/Matlab_Reinig_V2_04.07.2020/._timecourse_functionDOWNHILL.m
- Matlab_Reinig_V2_04.07.2020/timecourse_functionUPHILL.m
- __MACOSX/Matlab_Reinig_V2_04.07.2020/._timecourse_functionUPHILL.m
