# Supplementary material for: A theoretical model of Polycomb/Trithorax action unites stable epigenetic memory and dynamic regulation
Source: Nat Commun. 2020 Sep 22;11:4782. doi: 10.1038/s41467-020-18507-4 (PMC7508846; doi:10.1038/s41467-020-18507-4)
Supplement: Supplementary file 6 — Source Data [file 41467_2020_18507_MOESM6_ESM.xlsx]

## Sheet: Sheet1
	Fig 4E
	% H3 ChIP	0-2h				2-4h				4-6h				6-8h				8-10h
	IP	A	B	C	D	A	B	C	D	A	B	C	D	A	B	C	D	A	B	C	D
	PC	0.00694184	0.00987615	0.00701369	0.00928688	0.00779664	0.0180315	0.0159192	0.00805858	0.0313384	0.0629169	0.0577416	0.0404014	0.111619	0.108939	0.118659	0.0779532	0.121029	0.0497204	0.0600324	0.118905
	K27me3	0.0280246	0.0235129	0.0162196	0.0342843	0.0202707	0.0296443	0.0302573	0.0205685	0.0318037	0.052802	0.0410988	0.0380624	0.0415527	0.0310353	0.0311426	0.0477633	0.136212	0.175456	0.197602	0.120563
	K4me1	0.153628	0.318563	0.231819	0.226392	0.23823	0.242548	0.232306	0.255143	0.184831	0.546177	0.445051	0.223938	0.693647	0.280573	0.429325	0.638457	0.593302	0.374658	0.433287	0.517965
	K4me3	0.0574371	0.0651189	0.0608494	0.127966	0.0383558	0.0564006	0.0665377	0.0370281	0.0418211	0.0651557	0.0418363	0.0492258	0.184156	0.1583	0.12	0.150071	0.112679	0.222603	0.254009	0.0807793
	K36me2	0.0440403	0.0753231	0.0422391	0.0756623	0.0414139	0.0611991	0.0628511	0.0424134	0.0791177	0.0252395	0.0195945	0.0923637	0.0777277	0.109959	0.152001	0.11735	0.113719	0.275577	0.305502	0.0942928
	K36me3	0.0270723	0.0702626	0.0501459	0.0391624	0.0414889	0.0752063	0.0644576	0.0447242	0.00803122	0.008	0.009	0.00911822	0.0372675	0.114982	0.123585	0.0974009	0.144425	0.24804	0.275917	0.127834
	Mean A-D	0-2h	2-4h	4-6h	6-8h	8-10h
	PC	0.00827964	0.0124515	0.0480996	0.104292	0.0874217
	K27me3	0.0255104	0.0251852	0.0409417	0.0378735	0.157458
	K4me1	0.2326	0.242057	0.349999	0.5105	0.479803
	K4me3	0.06	0.0495805	0.0495097	0.153132	0.167518
	K36me2	0.0593162	0.0519694	0.0540789	0.11426	0.197273
	K36me3	0.0466608	0.0564693	0.00853736	0.0933088	0.199054
	SD A-D	0-2h	2-4h	4-6h	6-8h	8-10h
	PC	0.00152268	0.00529549	0.0147504	0.0180315	0.0378251
	K27me3	0.00760727	0.00550987	0.00880311	0.00823427	0.0353467
	K4me1	0.0674919	0.00968194	0.17387	0.190938	0.0958427
	K4me3	0.0335627	0.0143483	0.0109981	0.164203	0.0837576
	K36me2	0.018694	0.0116381	0.0370295	0.0304798	0.108676
	K36me3	0.0183405	0.016096	0.0042324	0.0389176	0.0738562
